# Supplementary material for: Interactions of Mycoplasma hyopneumoniae and/or Mycoplasma hyorhinis with Streptococcus suis Serotype 2 Using In Vitro Co-Infection Models with Swine Cells
Source: Pathogens. 2023 Jun 22;12(7):866. doi: 10.3390/pathogens12070866 (PMC10383509; doi:10.3390/pathogens12070866)
Supplement: Supplementary file 1 [file pathogens-12-00866-s001.zip]

Archive with 1 entries (1 files):
- pathogens-2440112-supplementary.pdf
